# Supplementary material for: Antipredator behavior of newts (Cynops pyrrhogaster) against snakes
Source: PLoS One. 2021 Nov 29;16(11):e0258218. doi: 10.1371/journal.pone.0258218 (PMC8629279; doi:10.1371/journal.pone.0258218)
Supplement: S1 File — (XLSX) [file pone.0258218.s001.xlsx]

## Sheet: Sheet1
Table 1. Newts performed tail displays in response to contact with snake tongues than with snake snouts.
Population	IDN	Behavioral score
		Stimulus type
		Tongue	Snout
Fukue	F1	0	0
Fukue	F2	4	3
Fukue	F3	0	0
Fukue	F4	0	0
Fukue	F5	0	0
Fukue	F6	0	0
Fukue	F7	0	0
Fukue	F8	0	0
Fukue	F9	0	0
Fukue	F10	3	0
Fukue	F11	0	0
Fukue	F12	5	0
Fukue	F13	1	0
Fukue	F14	4	0
Fukue	F15	0	0
Fukue	F16	0	0
Fukue	F17	0	0
Fukue	F18	4	0
Fukue	F19	0	0
Fukue	F20	0	0
Table 2. Newts performed tail displays and unken reflex at 4 and 20 degrees Celsius.
Population	IDN	Temparature	Tail displays	Unken reflex
Fukue	F21	4	×	×
Fukue	F22	4	×	○
Fukue	F23	4	×	○
Fukue	F24	4	×	×
Fukue	F25	4	×	×
Fukue	F26	4	×	○
Fukue	F27	4	×	×
Fukue	F28	4	×	×
Fukue	F29	4	×	×
Fukue	F30	4	×	×
Fukue	F31	4	×	○
Fukue	F32	4	×	○
Fukue	F33	4	×	○
Fukue	F34	4	×	×
Fukue	F35	4	×	○
Fukue	F36	4	×	○
Fukue	F37	4	×	×
Fukue	F38	4	×	○
Fukue	F39	4	×	○
Fukue	F21	20	○	×
Fukue	F22	20	×	×
Fukue	F23	20	×	○
Fukue	F24	20	○	×
Fukue	F25	20	○	×
Fukue	F26	20	×	×
Fukue	F27	20	○	×
Fukue	F28	20	○	×
Fukue	F29	20	×	×
Fukue	F30	20	×	×
Fukue	F31	20	×	×
Fukue	F32	20	○	×
Fukue	F33	20	×	×
Fukue	F34	20	×	×
Fukue	F35	20	○	×
Fukue	F36	20	×	×
Fukue	F37	20	○	×
Fukue	F38	20	×	×
Fukue	F39	20	○	×
Table 3. Newts from the mainland (Isahaya) perforemed tail dsiplays in response to contact with snake tongues.
Population	IDN	Behavioral score
		Stimulus type
		Tongue
Isahaya	I1	0
Isahaya	I2	0
Isahaya	I3	0
Isahaya	I4	0
Isahaya	I5	0
Isahaya	I6	0
Isahaya	I7	0
Isahaya	I8	0
Isahaya	I9	0
Isahaya	I10	0
Isahaya	I11	2
Isahaya	I12	0
Isahaya	I13	0
Isahaya	I14	0
Isahaya	I15	0
Isahaya	I16	0
Isahaya	I17	0
